# Supplementary material for: Corneal epithelial remodeling induced by combined small incision lenticule extraction and accelerated corneal collagen crosslinking for myopia
Source: PLoS One. 2023 Nov 8;18(11):e0294121. doi: 10.1371/journal.pone.0294121 (PMC10631666; doi:10.1371/journal.pone.0294121)
Supplement: S1 Data — (XLSX) [file pone.0294121.s001.xlsx]

## Sheet: Data
ID	SMILE1AV2	age	sex	sph	cyl	axis	preMRSE	Abl_depth	RST	pre_sph	pre_cyl	axis	inputMRSE	ERFSS	BCVA	1moUCVA	3moUCVA	PreK1	preK2	Pre_Kave	AL	PACHY	Post3sph	Post3cyl	Post3axis	postMRSE	preEPI_1	preEPI_2	preEPI_3	preEPI_4	preEPI_5	preEPI_6	preEPI_7	preEPI_8	preEPI_9	preEPI_10	preEPI_11	preEPI_12	preEPI_13	preEPI_14	preEPI_15	preEPI_16	preEPI_17	1moEPI_1	1moEPI_2	1moEPI_3	1moEPI_4	1moEPI_5	1moEPI_6
1	1	23	1	-3.05	-0.75	170	-3.425	71	310	-2.75	-0.75	170	-3.125	4	1	1	1	42	43.5	42.75	26.04	491	-0.25	-0.25	34	-0.375	47	45	46	48	49	49	48	47	46	44	45	48	49	51	50	47	45	48	47	47	48	50	50
2	1	29	2	-3.05	-1	10	-3.55	81	342	-2.75	-1	10	-3.25	2	1	1	1	44	45.75	44.875	24.12	533	0	-0.25	40	-0.125	53	51	51	52	52	52	52	50	52	45	47	53	48	50	49	46	47	52	49	49	50	50	52
3	1	26	2	-3.05	-0.25	5	-3.175	69	342	-2.75	-0.25	5	-2.875	2	0.9	1.2	1.2	41.75	42.75	42.25	25.19	521	0			0	46	40	40	46	46	46	45	44	42	40	42	45	44	44	44	43	40	45	41	41	45	48	49
4	1	24	2	-3.05	0	0	-3.05	59	357	-2.75			-2.75	2	1.2	1.2	1.2	43.25	44.25	43.75	24.88	526	0			0	47	44	45	45	47	49	48	48	46	42	44	45	47	50	48	48	45	47	44	43	44	47	49
5	1	25	2	-3.05	0	0	-3.05	63	343	-2.75			-2.75	2	0.9	1	1	41.75	42.75	42.25	25.19	516	0			0	47	43	43	46	47	46	45	45	43	41	41	44	46	45	44	44	41	46	41	42	45	46	48
6	1	23	1	-3.33	0	0	-3.33	63	341	-3			-3	2	1.2	1	1	42.5	43.25	42.875	25.41	514	-0.25	-0.25	13	-0.375	47	46	46	46	49	50	48	46	46	41	45	45	48	49	47	45	44	51	47	46	47	51	53
7	1	23	1	-3.33	-1.25	155	-3.955	78	327	-3	-1.25	155	-3.625	2	1	1	1	42.5	44.25	43.375	25.4	515	0	-0.5	170	-0.25	50	44	44	47	50	52	52	49	47	43	44	45	48	47	50	47	42	52	45	47	47	51	54
8	1	29	2	-3.33	-1	180	-3.83	80	343	-3	-1	180	-3.5	1	1	1	1	44.25	45.75	45	24.11	533	0			0	51	45	45	50	50	50	50	49	46	39	44	49	50	53	47	53	39	55	46	50	53	54	53
9	1	23	2	-3.61	-1.5	180	-4.36	86	406	-3	-1.5	180	-3.75	3	1	1.2	1.2	43.5	45.25	44.375	24.91	602	0.5	-0.5	60	0.25	49	44	45	46	48	48	46	46	44	41	42	43	45	45	43	43	42	49	42	44	45	45	45
10	1	35	1	-3.61	-0.75	10	-3.985	76	328	-3.25	-0.75	10	-3.625	0	1	1.2	1.2	43.25	45	44.125	25.26	514	0	-0.5	20	-0.25	46	42	41	46	46	44	42	46	48	41	41	47	43	40	39	44	46	49	46	46	44	45	54
11	1	21	1	-3.61	-2.5	175	-4.86	104	317	-3	-2.5	175	-4.25	3	1	1	1	41.5	43.5	42.5	26.63	531	-0.25	-0.5	9	-0.5	49	47	45	47	49	50	49	48	47	46	46	47	47	48	49	47	46	49	46	44	46	47	50
12	1	33	1	-3.89	-0.5	175	-4.14	76	330	-3.5	-0.5	175	-3.75	0	1	1.2	1	43.5	44.5	44	25.34	516	0			0	42	38	39	41	42	44	41	41	39	40	40	40	42	39	39	41	37	49	43	46	47	48	51
13	1	24	2	-4.17	-2	170	-5.17	105	312	-3.5	-2	170	-4.5	2	0.9	0.9	0.9	42	44	43	25.42	527	0			0	45	46	46	46	47	47	47	45	47	47	46	47	47	46	48	44	49	43	45	49	49	47	47
14	1	20	2	-4.17	-0.25	70	-4.295	81	342	-3.5	-0.25	70	-3.625	3	1	1.2	1.2	41.75	42.5	42.125	25.15	533	0	-0.25	75	-0.125	50	48	49	49	50	49	50	49	48	43	44	48	48	47	48	46	45	54	48	51	54	56	55
15	1	21	2	-4.45	-1	180	-4.95	83	394	-3.75	-1	180	-4.25	3	0.9	1	1	43	44.5	43.75	24.53	587	0	-0.25	3	-0.125	50	48	47	50	52	53	55	49	48	47	48	52	53	55	57	49	47	48	48	49	48	49	50
16	1	20	2	-4.45	-0.25	70	-4.575	85	336	-3.75	-0.25	70	-3.875	3	1	1	1	41.5	42	41.75	25.16	531	0	-0.5	110	-0.25	50	46	48	48	48	49	48	48	48	41	44	47	46	46	46	45	44	51	48	46	47	47	49
17	1	24	2	-4.73	-1.75	170	-5.605	109	309	-4	-1.75	170	-4.875	3	0.9	1	1	42.5	44	43.25	25.49	528	0	-0.25	11	-0.125	47	45	45	45	47	46	45	44	45	45	46	44	47	46	44	43	45	44	46	44	45	49	49
18	1	27	2	-4.76	0	0	-4.76	85	316	-4.25			-4.25	2	1	1	1	44.75	45.5	45.125	24.08	511	0.5	-0.75	71	0.125	46	45	45	46	47	48	46	46	45	43	47	46	48	48	44	44	44	47	47	46	47	48	49
19	1	27	2	-4.76	0	0	-4.76	85	315	-4.25			-4.25	2	1	1	1	44.5	45.25	44.875	24.31	510	0.25	-0.25	95	0.125	46	44	45	45	46	46	45	45	45	42	43	47	47	47	44	43	43	47	45	45	45	48	48
20	1	27	1	-4.76	-1.5	175	-5.51	108	303	-4.25	-1.5	175	-5	2	1	1	1	43	45	44	25.81	521	0	-0.5	35	-0.25	43	41	42	42	42	43	40	41	40	42	41	42	43	41	38	40	38	49	45	44	46	51	51
21	1	22	2	-5.05	-1.75	180	-5.925	115	319	-4.25	-1.75	180	-5.125	2	0.9	1	1	43.25	44.75	44	25.63	554	-0.25	-0.25	35	-0.375	53	50	51	53	53	52	51	53	52	44	48	50	50	48	45	48	46	57	58	52	54	60	56
22	1	21	2	-5.05	-1.25	180	-5.675	87	388	-4.25	-1.25	179	-4.875	3	0.9	0.9	1	43.25	44.25	43.75	24.6	585	0.25	-0.25	30	0.125	51	48	49	50	52	53	52	50	49	49	50	49	54	53	52	53	49	49	47	50	49	50	51
23	1	21	1	-5.05	-2.25	180	-6.175	121	380	-4.25	-2.25	180	-5.375	3	0.9	1.2	1.2	41	44	42.5	26.81	611	0.5	-0.5	2	0.25	45	43	43	45	44	44	42	42	43	41	41	45	43	43	43	41	41	48	43	43	45	48	50
24	1	31	2	-5.32	-0.75	180	-5.695	101	350	-4.75	-0.75	180	-5.125	0	1	1	1	45	46.5	45.75	25.25	561	0	-0.75	33	-0.375	49	45	45	46	48	49	48	47	46	40	41	43	47	46	46	43	42	52	48	48	49	51	51
25	1	30	1	-5.34	-1	180	-5.84	92	320	-4.5	-1	180	-5	1	1	1	1.2	41	42.25	41.625	25.19	522	0			0	57	55	55	54	55	53	55	54	55	51	55	54	54	54	53	51	53	52	51	52	53	54	55
26	1	24	1	-5.34	-3	180	-6.84	109	327	-4.5	-3	180	-6	2	0.9	0.9	1	40.75	43.25	42	26.43	536	0.25	-0.75	38	-0.125	50	48	48	48	51	51	50	50	48	47	48	47	50	51	48	49	48	50	49	49	50	53	56
27	1	30	2	-5.6	-0.25	125	-5.725	97	354	-5	-0.25	125	-5.125	1	1	1.2	1	44.25	45	44.625	25.65	561	0.25	-0.25	27	0.125	47	45	46	46	47	49	48	46	45	44	45	45	46	50	47	44	44	49	48	49	49	49	51
28	1	29	1	-5.61	-0.75	175	-5.985	93	318	-4.75	-0.75	175	-5.125	2	1	1	1	41.5	42.75	42.125	25.27	521	0	-0.5	38	-0.25	56	56	55	54	56	53	54	52	54	54	55	53	55	53	52	51	54	54	55	55	55	57	57
29	1	25	2	-5.88	-1.75	75	-6.755	130	313	-5.25	-1.75	75	-6.125	3	1	1	1	43.75	44.5	44.125	25.62	553	-0.5	-0.5	73	-0.75	49	49	48	47	49	49	47	45	45	46	45	45	49	49	47	43	41	54	53	51	49	54	57
30	1	21	1	-5.9	-2	5	-6.9	128	319	-5	-2	5	-6	3	1	1	1	40	41.75	40.875	26.88	557	0.75	-0.25	44	0.625	53	49	50	52	54	53	54	52	49	44	47	51	51	53	52	51	46	55	49	51	54	54	56
31	1	22	1	-5.9	-3.75	175	-7.775	124	317	-5	-3.75	175	-6.875	2	0.9	0.9	0.9	40	43	41.5	26.97	541	0.25	-0.5	89	0	49	48	47	47	49	51	50	48	48	48	49	47	49	51	51	47	48	51	51	50	52	53	53
32	1	21	1	-6.75	-1	160	-7.25	128	373	-5.75	-1	160	-6.25	3	1.2	1	1	41.5	43.5	42.5	27.37	611	0.25	-0.25	49	0.125	44	44	44	43	45	44	43	43	43	40	42	43	45	43	42	43	41	48	44	45	45	49	51
33	1	24	2	-7.06	-0.75	115	-7.435	128	316	-6.25	-0.75	115	-6.625	3	0.9	1	1	43.75	44.5	44.125	25.86	554	-0.5	-0.5	105	-0.75	47	41	43	45	46	48	46	43	43	42	41	45	46	48	46	43	43	55	50	49	51	52	56
34	1	23	1	-7.38	-0.75	15	-7.755	133	251	-6.25	-0.75	15	-6.625	6	0.8	0.9	0.9	44.5	45	44.75	26.86	494	0	-0.25	68	-0.125	50	45	46	47	49	50	48	47	45	43	44	45	50	50	46	45	43	53	47	48	49	52	54
35	1	21	1	-7.66	-1.5	175	-8.41	146	305	-6.5	-1.5	175	-7.25	4	0.9	1	1	40.5	41.75	41.125	27.23	561	0.75	-0.5	44	0.5	53	50	51	53	55	54	54	53	52	46	49	54	55	54	54	53	49	52	48	48	50	53	57
36	1	24	1	-7.66	-1.75	180	-8.535	135	252	-6.5	-1.75	180	-7.375	6	0.8	0.9	1	44	45	44.5	26.98	497	0.5	-0.75	56	0.125	48	43	42	44	45	47	48	46	45	41	40	45	48	48	47	44	43	52	50	50	49	52	53
37	2	21	2	-0.81	-2.25	170	-1.935	64	328	-0.5	-2.25	170	-1.625	6	1	1	1	43	45.5	44.25	23.75	502	0.5	-0.5	29	0.25	53	51	52	53	53	53	52	52	51	49	50	51	50	52	49	49	49	51	48	51	53	53	53
38	2	24	1	-1.64	-1.25	170	-2.265	62	353	-1.25	-1.25	170	-1.875	5	1	1	1	42.5	44.25	43.375	24.07	525	0.5	-0.5	169	0.25	46	45	46	46	49	46	46	47	49	45	46	49	50	44	46	50	59	44	43	46	47	47	47
39	2	21	2	-2.2	-1.75	180	-3.075	78	317	-1.75	-1.75	180	-2.625	6	1	1	1.2	43.5	45.5	44.5	24	505	0.25	-0.25	22	0.125	53	50	51	52	53	52	50	50	50	47	50	50	53	52	49	51	48	53	50	50	50	53	53
40	2	24	2	-3.33	-2.25	165	-4.455	91	269	-2.75	-2.25	165	-3.875	5	1	1	1	42.5	44.5	43.5	25.23	470	0.25	-0.5	173	0	48	48	49	47	46	45	47	49	48	49	48	46	45	43	47	50	48	42	42	42	45	48	46
41	2	25	1	-3.61	-1.25	170	-4.235	75	282	-3.25	-1.25	170	-3.875	4	0.9	1	1	43	44.25	43.625	25.72	467	0.5	-0.25	178	0.375	47	45	44	46	46	45	44	44	45	42	44	46	49	48	43	43	44	48	48	48	48	48	50
42	2	28	1	-3.61	-1	10	-4.11	83	375	-3.25	-1	10	-3.75	2	0.9	1	1.2	41.5	42.5	42	25.29	568	0	-0.25	27	-0.125	47	45	46	47	47	46	46	45	44	45	46	46	47	46	45	45	43	50	49	53	52	50	48
43	2	28	1	-3.61	-0.5	160	-3.86	76	387	-3.25	-0.5	160	-3.5	2	0.9	1	1.2	41.5	42.25	41.875	25.17	573	0.25	-0.5	172	0	47	45	45	47	48	48	46	45	46	44	46	47	49	50	45	42	45	51	46	47	47	49	50
44	2	25	1	-3.89	-1.25	0	-4.515	78	279	-3.5	-1.25	180	-4.125	5	0.9	1	1	43	44.25	43.625	26	467	0.5	-0.25	14	0.375	46	45	45	45	46	48	46	45	44	44	44	44	48	49	48	45	42	48	48	47	46	47	49
45	2	23	1	-3.89	-2.25	180	-5.015	97	266	-3.25	-2.25	180	-4.375	5	1	1	1	44	46.5	45.25	24.79	473	0	-0.5	4	-0.25	45	44	46	48	45	45	42	44	45	44	48	52	48	42	43	45	45	49	48	50	54	50	47
46	2	23	1	-3.89	-2	175	-4.89	94	274	-3.25	-2	175	-4.25	6	1	1	1	43.75	46.25	45	24.96	478	-0.25	-0.5	157	-0.5	46	44	47	48	46	45	43	44	43	42	47	49	47	45	42	45	42	45	44	44	45	46	47
47	2	22	1	-4.17	-2.75	170	-5.545	95	332	-3.5	-2.75	170	-4.875	3	1	1	1.2	41.25	44	42.625	25.87	527	-0.25	-0.25	169	-0.375	46	45	46	46	51	48	47	46	46	46	48	50	48	48	48	45	47	45	44	44	48	47	48
48	2	25	1	-4.73	-1	160	-5.23	107	283	-4	-1	160	-4.5	4	1	1	1	41.5	43.25	42.375	25.66	500	0			0	48	45	44	46	46	47	45	46	45	45	46	47	49	48	47	46	46	52	49	54	51	52	51
49	2	24	1	-5.04	-1	0	-5.54	98	295	-4.5	-1	180	-5	4	1	1	1	41.25	42.5	41.875	26.77	503	-0.5	-0.25	101	-0.625	49	46	47	49	50	51	49	48	46	45	46	50	48	49	47	47	44	50	45	45	49	49	49
50	2	24	2	-5.05	-1.25	5	-5.675	100	258	-4.25	-1.25	5	-4.875	8	1	1	1	43	44.25	43.625	25.73	468	0.25			0.25	46	44	44	46	46	46	46	45	45	47	46	47	48	44	45	44	47	45	44	44	47	47	47
51	2	25	1	-5.05	-1	10	-5.55	102	287	-4.25	-1	10	-4.75	5	0.9	1	1	41.25	43	42.125	25.88	499	-0.25	-0.25	176	-0.375	48	46	49	51	51	48	45	47	45	43	47	49	51	48	47	47	43	49	49	48	50	52	52
52	2	24	1	-5.32	-0.5	170	-5.57	95	300	-4.75	-0.5	170	-5	5	0.9	1	1	41.25	41.75	41.5	26.78	505	-0.5			-0.5	50	47	48	50	52	52	50	48	47	48	48	50	54	52	51	49	47	53	49	47	47	50	50
53	2	24	1	-5.9	-1.75	10	-6.775	127	281	-5	-1.75	10	-5.875	5	1	1	1	42.25	44.25	43.25	25.87	518	0.25	-0.5	49	0	46	46	47	47	47	48	46	46	46	44	47	46	48	48	47	47	46	47	46	46	50	51	51
54	2	25	1	-6.13	-2.5	170	-7.38	136	284	-5.5	-2.5	170	-6.75	5	1	1	1	43	45.25	44.125	26.68	530	-0.25	-0.25	53	-0.375	50	46	47	51	49	48	48	51	46	45	45	49	49	48	48	50	46	48	47	47	47	49	52
55	2	21	2	-6.18	-2.5	175	-7.43	133	272	-5.5	-2.25	170	-6.625	5	1	1	1	43.75	46	44.875	26.12	515	0.25			0.25	49	44	44	45	45	48	47	46	45	41	42	46	43	44	43	43	43	49	45	46	48	51	53
56	2	25	2	-6.18	-2.25	165	-7.305	134	286	-5.25	-2.25	165	-6.375	5	0.9	1	1	40.25	41.75	41	27.8	530	0.25			0.25	48	44	45	48	49	51	49	48	46	41	43	47	47	48	47	46	44	50	48	48	50	50	57
57	2	21	2	-6.47	-2	170	-7.47	118	284	-5.5	-2	170	-6.5	3	1	1	1	42.25	44.25	43.25	26.53	512	-0.25	-0.5	38	-0.5	47	48	47	47	47	47	46	47	48	45	46	47	47	49	47	45	46	53	50	48	49	51	55
58	2	22	1	-6.47	-1.25	10	-7.095	110	326	-5.5	-1.25	10	-6.125	3	1	1	1.2	42	43.5	42.75	26.33	536	0	-0.5	69	-0.25	47	44	45	46	52	51	48	46	46	46	48	46	52	51	49	50	47	46	44	44	47	52	52
59	2	23	2	-6.47	0	0	-6.47	133	278	-5.5	-1.75	175	-6.375	4	0.9	1	1	43.5	45	44.25	25.36	521	0.25	-0.5	55	0	51	46	47	48	49	47	47	50	48	43	45	45	48	44	43	48	45	45	44	44	44	49	51
60	2	24	1	-6.75	-3.25	175	-8.375	119	251	-5.75	-3.25	175	-7.375	7	0.9	1	1	41.75	44.75	43.25	26.66	480	0			0	47	43	44	45	46	47	46	46	45	42	42	45	47	46	46	45	44	49	44	44	48	54	50
61	2	25	1	-6.97	-2.25	0	-8.095	140	282	-6	-2.25	180	-7.125	5	0.9	1	1	43.5	45.5	44.5	26.81	532	-0.25			-0.25	49	48	47	49	49	49	49	49	49	45	46	50	47	47	50	47	48	46	46	46	50	49	47
62	2	25	2	-7.03	-2.25	10	-8.155	144	276	-6	-2.25	10	-7.125	4	1	1	1	40	41.75	40.875	28.08	530	0.25	-0.5	56	0	47	44	45	46	47	47	46	47	45	40	43	45	46	44	43	45	41	47	45	46	46	51	51
63	2	19	1	-7.03	-2.25	175	-8.155	119	261	-6	-2.25	175	-7.125	7	1	1	1	42.75	45.25	44	25.65	490	-0.5	-1	11	-1	51	48	48	49	50	48	46	47	47	45	46	47	48	46	44	46	46	53	48	47	49	49	48
64	2	19	1	-7.03	-1.75	170	-7.905	122	261	-6	-1.75	170	-6.875	7	1	1	1	42.5	45	43.75	25.84	493	-0.25	-1	2	-0.75	49	46	46	48	48	50	47	45	46	44	45	48	47	48	47	44	46	51	46	47	50	48	50
65	2	24	1	-7.38	-3.25	175	-9.005	112	253	-6.25	-3.25	175	-7.875	7	1	1	1	41.5	44.25	42.875	27.07	475	-0.5	-0.75	168	-0.875	47	47	47	47	47	47	46	46	45	50	47	46	47	44	44	47	44	52	44	47	54	57	54
66	2	21	2	-7.38	-2.5	0	-8.63	135	265	-6.25	-2.5	175	-7.5	6	1	1	1	44.25	46.5	45.375	26.28	510	0.25			0.25	48	44	45	45	46	48	44	46	45	41	42	43	45	43	42	45	43	54	47	47	49	51	53
67	2	21	2	-7.38	-2.25	170	-8.505	140	282	-6.25	-2.25	170	-7.375	3	1	1	1	42.5	44.5	43.5	26.29	532	0.25	-0.5	57	0	47	43	44	46	49	47	46	47	45	41	42	44	48	44	45	46	44	52	43	46	49	53	53
[truncated: 45 more columns]
